# Supplementary material for: Discrimination of Black and White Sesame Seeds Based on Targeted and Non-Targeted Platforms with Chemometrics: From Profiling towards Identification of Chemical Markers
Source: Foods. 2022 Jul 11;11(14):2042. doi: 10.3390/foods11142042 (PMC9315883; doi:10.3390/foods11142042)
Supplement: Supplementary file 1 [file foods-11-02042-s001.zip]

Archive with 1 entries (1 files):
- foods-1793872-supplementary.pdf
